# Supplementary material for: Food Administration and Not Genetic Variants Causes Pharmacokinetic Variability of Tadalafil and Finasteride
Source: J Pers Med. 2023 Oct 31;13(11):1566. doi: 10.3390/jpm13111566 (PMC10672114; doi:10.3390/jpm13111566)
Supplement: Supplementary file 1 [file jpm-13-01566-s001.zip]

Archive with 1 entries (1 files):
- jpm-2641503-supplementary.pdf
